# Supplementary material for: SHIP-1 Regulates Phagocytosis and M2 Polarization Through the PI3K/Akt–STAT5–Trib1 Circuit in Pseudomonas aeruginosa Infection
Source: Front Immunol. 2020 Mar 18;11:307. doi: 10.3389/fimmu.2020.00307 (PMC7093384; doi:10.3389/fimmu.2020.00307)
Supplement: Supplementary file 1 [file Table_1.xls]

## Sheet: Sheet1
	Table 1. Primers for all genes used in the Figure 4A.
Position	Gene name	Primer F	Primer R
A1	Nos2-M1	GTTCTCAGCCCAACAATACAAGA	GTGGACGGGTCGATGTCAC
A2	Socs3-M1	TGCGCCTCAAGACCTTCAG	GCTCCAGTAGAATCCGCTCTC
A3	Il12a	CAATCACGCTACCTCCTCTTTT	CAGCAGTGCAGGAATAATGTTTC
A4	Il12b	GTCCTCAGAAGCTAACCATCTCC	CAGAGCCTATGACTCCATGTC
A5	COX2	GCTGCAATTAAAGGACAGCAAA	GAGTTTCCGCTCTGACCTCC
A6	IL23A	CAAAGCAAGTGGAAGTGGGC	CCACGCCCCTACTTCATACC
A7	Ido1	TGGCGTATGTGTGGAACCG	CTCGCAGTAGGGAACAGCAA
A8	Marco	CCTCCAGGGACTTACGGGT	CCAGTGAGACCTATGTCACCT
A9	SOCS2	GTCAGGGAGGAAATGCACCA	CTGGGGACATGGAGGGTCTT
A10	Ir4	CCGACAGTGGTTGATCGACC	CCTCACGATTGTAGTCCTGCTT
A11	Arg1	CTCCAAGCCAAAGTCCTTAGAG	GGAGCTGTCATTAGGGACATCA
A12	Trib1	CCGAATCGCCGACTACCTG	CGCACATAGGAGTGCATGTCT
B1	Pparg	GGAAGACCACTCGCATTCCTT	GTAATCAGCAACCATTGGGTCA
B2	IFN-r	GCCACGGCACAGTCATTGA	TGCTGATGGCCTGATTGTCTT
B3	Smad2	AAGCCATCACCACTCAGAATTG	CACTGATCTACCGTATTTGCTGT
B4	Smad3	AGGGGCTCCCTCACGTTATC	CATGGCCCGTAATTCATGGTG
B5	IL-4	ACGGAGATGGATGTGCCAAAC	AGCACCTTGGAAGCCCTACAGA
B6	IL-10	GCCAGAGCCACATGCTCCTA	GATAAGGCTTGGCAACCCAAGTAA
B7	Cox10	AGAAGAGCTATACAGGGATTGCC	CTGTGTGACATACATGCGCTT
B8	Cox18R	TGAGATAAGTCTCCGCATGTTCT	GGCCGCCTATCAGCACTAC
B9	Dapk1	GCAGTGGACAGTTCGCAGTT	ACCTCCTGCAACAAGCTCC
B10	Dnm1l	CCTCAGATCGTCGTAGTGGGA	GTTCCTCTGGGAAGAAGGTCC
B11	Fadd	CTGCGCCGACACGATCTAC	CGGGCCAGTCTTTTCCAGT
B12	STAT5	CACTCCTGTACTTGGTTCGTCA	AGAACTGACACTCGGCTGTG
C1	Fasl	CAGCCCATGAATTACCCATGT	ATTTGTGTTGTGGTCCTTCTTCT
C2	Mapk1	GGTTGTTCCCAAATGCTGACT	CAACTTCAATCCTCTTGTGAGGG
C3	Mcl1	AAAGGCGGCTGCATAAGTC	TGGCGGTATAGGTCGTCCTC
C4	Mfn1	ATGGCAGAAACGGTATCTCCA	GCCCTCAGTAACAAACTCCAGT
C5	Nefl	CCGTACTTTTCGACCTCCTACA	CTTGTGTGCGGATAGACTTGAG
C6	Nfkb1	ATGGCAGACGATGATCCCTAC	CGGAATCGAAATCCCCTCTGTT
C7	NLRP1	GGAAACCGTGAGTGAGGACAA	GGAGCCTCGGAAGTTTGGATA
C8	Myd88	TCATGTTCTCCATACCCTTGGT	AAACTGCGAGTGGGGTCAG
C9	Tlr3	GTGAGATACAACGTAGCTGACTG	TCCTGCATCCAAGATAGCAAGT
C10	Nlrp3	ATTACCCGCCCGAGAAAGG	CATGAGTGTGGCTAGATCCAAG
C11	Fas	GCGGGTTCGTGAAACTGATAA	GCAAAATGGGCCTCCTTGATA
C12	GAPDH	TGTGTCCGTCGTGGATCTGA	TTGCTGTTGAAGTCGCAGGAG
D1	Stat1	TCACAGTGGTTCGAGCTTCAG	CGAGACATCATAGGCAGCGTG
D2	Stat3	CACCTTGGATTGAGAGTCAAGAC	AGGAATCGGCTATATTGCTGGT
D3	Ager	CTTGCTCTATGGGGAGCTGTA	CATCGACAATTCCAGTGGCTG
D4	IL-6	CTGCAAGAGACTTCCATCCAGTT	AGGGAAGGCCGTGGTTGT
D5	TNF-α	GGCTGCCCCGACTACGT	ACTTTCTCCTGGTATGAGATAGCAAAT
D6	IL-1β	GTCACAAGAAACCATGGCACAT	GCCCATCAGAGGCAAGGA
D7	Anxa1	AAGCAGGCCCGTTTTCTTGAA	GCAACATCCGAGGATACATTGA
D8	Cd70	TGTAGCGGACTACTCAGTAAGC	GGGGTCCTTCCGAGGAACT
D9	IL-13	CGGCAGCATGGTATGGAGTG	ATTGCAATTGGAGATGTTGGTCAG
D10	Cd14	ACTTCTCAGATCCGAAGCCAG	CCGCCGTACAATTCCACAT
D11	Cd36	ATGGGCTGTGATCGGAACTG	TTTGCCACGTCATCTGGGTTT
D12	Clec7a	GACTTCAGCACTCAAGACATCC	TTGTGTCGCCAAAATGCTAGG
E1	Colec12	GCAGTCCTTCGGTTACAAGAG	CTGTGATGGTCAGTAAGGCAC
E2	Crp	TTCCCAAGGAGTCAGATACTTCC	TCAGAGCAGTGTAGAAATGGAGA
E3	Ticam1	AACCTCCACATCCCCTGTTTT	GCCCTGGCATGGATAACCA
E4	Marco	CCTCCAGGGACTTACGGGT	CCAGTGAGACCTATGTCACCT
E5	Fcgr3	AATGCACACTCTGGAAGCCAA	CACTCTGCCTGTCTGCAAAAG
E6	Ceacam3	TGCCCACCACTACCCAAGT	CCCCTTTGTACCAGATAAAGCC
E7	Tlr9	ATGGTTCTCCGTCGAAGGACT	GAGGCTTCAGCTCACAGGG
E8	Itgam	CCATGACCTTCCAAGAGAATGC	ACCGGCTTGTGCTGTAGTC
E9	Rab7	AAGCCACAATAGGAGCGGAC	AGACTGGAACCGTTCTTGACC
E10	Pla2g4a	CAGCACATTATAGTGGAACACCA	GTCCAGCATATCGCCAAAGGT
E11	Vamp7	GACAACTTACGGTTCAAGAGCA	TCTCCACGTTGAGCAACTAAATC
E12	Adipoq	TGTTCCTCTTAATCCTGCCCA	CCAACCTGCACAAGTTCCCTT
